# Supplementary material for: Self-Propelled Janus Microdimer Swimmers under a Rotating Magnetic Field
Source: Nanomaterials (Basel). 2019 Nov 22;9(12):1672. doi: 10.3390/nano9121672 (PMC6956008; doi:10.3390/nano9121672)
Supplement: Supplementary file 1 [file nanomaterials-09-01672-s001.zip]

Archive with 5 entries (4 files):
- Supplementary Materials-Self-Propelled Janus Microdimer Swimmers under a Rotating Magnetic Field/
- Supplementary Materials-Self-Propelled Janus Microdimer Swimmers under a Rotating Magnetic Field/Video S1.avi
- Supplementary Materials-Self-Propelled Janus Microdimer Swimmers under a Rotating Magnetic Field/Video S2.avi
- Supplementary Materials-Self-Propelled Janus Microdimer Swimmers under a Rotating Magnetic Field/Video S3.avi
- Supplementary Materials-Self-Propelled Janus Microdimer Swimmers under a Rotating Magnetic Field/Video S4.avi
